# Supplementary material for: Arterial Blood Gas Analysis for Survival Prediction in Pediatric Patients with Out-of-Hospital Cardiac Arrest
Source: J Pers Med. 2023 Jun 28;13(7):1061. doi: 10.3390/jpm13071061 (PMC10381305; doi:10.3390/jpm13071061)
Supplement: Supplementary file 1 [file jpm-13-01061-s001.zip]

Archive with 1 entries (1 files):
- JPM_Supplement figures_ABGA OHCA.pdf
